# Supplementary material for: Influence of Mediterranean Diet Adherence and Physical Activity on Bone Health in Celiac Children on a Gluten-Free Diet
Source: Nutrients. 2021 May 13;13(5):1636. doi: 10.3390/nu13051636 (PMC8152289; doi:10.3390/nu13051636)
Supplement: Supplementary file 1 [file nutrients-13-01636-s001.zip]

Archive with 1 entries (1 files):
- nutrients-1188860-supplementary.pdf
